# Supplementary material for: Measurement and Characterization of the Electrical Properties of Actin Filaments
Source: Int J Mol Sci. 2024 May 17;25(10):5485. doi: 10.3390/ijms25105485 (PMC11121962; doi:10.3390/ijms25105485)
Supplement: Supplementary file 1 [file ijms-25-05485-s001.zip]

Archive with 1 entries (1 files):
- ijms-3008569-supplementary.pdf
